# Supplementary material for: In Vitro and In Silico Analysis of the Anticancer Effects of Eurycomanone and Eurycomalactone from Eurycoma longifolia
Source: Plants (Basel). 2023 Jul 31;12(15):2827. doi: 10.3390/plants12152827 (PMC10421158; doi:10.3390/plants12152827)
Supplement: Supplementary file 1 [file plants-12-02827-s001.zip]

Archive with 1 entries (1 files):
- plants-2425061-supplementary.pdf
